# Supplementary material for: Convex-Envelope Based Automated Quantitative Approach to Multi-Voxel 1H-MRS Applied to Brain Tumor Analysis
Source: PLoS One. 2015 Sep 14;10(9):e0137850. doi: 10.1371/journal.pone.0137850 (PMC4569259; doi:10.1371/journal.pone.0137850)
Supplement: S1 Table — All the data used in the statistical analysis is included in the file. (XLSX) [file pone.0137850.s004.xlsx]

## Sheet: result
						intratumor						peritumor				contra lateral areas
No.	Gender	Age	Position of glioma	Type	WHO	Cho/NAA (Siemens)	LAC&Lip/Cr (Siemens)	Cho/Cr (Siemens)	Cho/NAA (AQoCE)	LAC&Lip/Cr (AQoCE)	Cho/Cr (AQoCE)	Cho/NAA (Siemens)	Cho/Cr (Siemens)	Cho/NAA (AQoCE)	Cho/Cr (AQoCE)	Cho/NAA (Siemens)	Cho/Cr (Siemens)	Cho/NAA (AQoCE)	Cho/Cr (AQoCE)
1	F	22	right temporal lobe	astrocytoma	II	1.13887	1.34436	1.38785	0.399273	2.99712	0.997171	0.234759	0.776104	0.461406	0.927644	0.782569	0.765353	0.406295	0.789817
2	M	46	left temporal lobe	astrocytoma	II	0.826921	0.272346	1.32586	0.874557	0.293698	1.25683	0.522628	0.859745	0.56378	0.836198	0.285191	0.873646	0.383781	0.825745
3	F	31	right frontal lobe	astrocytoma	II	0.519843	1.07849	1.25897	1.101	0.786111	1.1998	0.428543	0.844401	0.508613	0.880563	0.406145	0.92025	0.522695	0.951191
4	M	23	left thalamus	astrocytoma	II	0.983685	0.5562*	1.24135	0.925972	1.04834	1.41748	0.568167	1.02092	0.608811	0.916946	0.431514	0.68724	0.497309	0.725664
5	M	55	left temporal lobe	astrocytoma	II	0.677257	0.118958	0.52327	0.585066	0.277041	0.823895	0.660274	0.968186	0.650784	0.768618	0.208151	0.396123	0.209002	0.411527
6	F	22	left parietal lobe	astrocytoma	II	0.836089	0.831085	0.843917	0.895966	1.64486	1.03176	0.28029	0.593738	0.346496	0.725541	0.33689	0.75945	0.509843	0.885613
7	M	35	left frontal lobe	astrocytoma	II	0.782961	0.547619	1.14881	0.829872	0.519838	1.13985	0.482578	1.23661	0.537119	1.11043	0.641457	1.27577	0.622579	1.21751
8	F	36	left temporal lobe	astrocytoma	II	0.276805	0.7143*	1.50889	0.440732	1.36632	1.11447	0.466777	1.42855	0.414427	0.929509	0.629638	1.31569	0.433943	0.925661
9	M	55	right frontal lobe	astrocytoma	II	0.680466	0.4611*	0.954969	1.01696	0.435407	1.1194	1.31266	1.00563	0.416495	0.664628	0.428729	0.834864	0.52878	0.862031
10	M	33	right frontal lobe	astrocytoma	II	0.89762	0.3125*	1.42131	1.30583	0.572829	1.49308	0.515563	0.948321	0.559698	0.898717	0.33724	0.528571	0.394489	0.671458
11	M	59	left insular lobe	astrocytoma	II	1.006	0.547249	1.79682	1.4062	0.654841	1.82444	0.423377	0.724844	0.421956	0.885137	0.465322	0.984	0.380563	0.91163
12	M	10	right frontal lobe	astrocytoma	II	1.18768	1.4976*	3.25272	2.71402	1.05945	2.05252	0.527477	0.994632	0.69675	1.02786	0.345833	0.641753	0.430428	0.721179
13	M	56	right frontal-temporal lobe	astrocytoma	II	0.791398	0.768325	1.52573	1.50769	0.658749	1.40958	0.740671	1.09498	0.829216	1.10919	0.485557	0.972452	0.666955	1.02231
14	M	61	right frontal-temporal lobe	astrocytoma	II	1.01477	10.9452	2.19605	1.05544	5.09825	1.53661	0.418545	0.708877	0.633455	0.843355	0.6	1.07059	0.597293	1.07613
15	F	40	bilateral frontal-parietal-occipital lobe	astrocytoma	II	0.755154	0.192416	1.41348	1.3596	0.322893	1.4733	0.163499	0.690026	0.414949	0.865459	0.290368	0.833333	0.439865	0.869566
16	F	36	left frontal-temporal lobe	astrocytoma	II	0.41977	0.779427	0.856464	0.629263	1.06285	0.865011	0.235111	0.813272	0.483577	0.957599	0.440273	0.868687	0.378714	0.845726
17	M	13	right basal ganglia	astrocytoma	II	1.48556	0.1056*	1.21518	0.921552	1.4711	1.27116	0.365283	1.00824	0.446636	0.965634	0.810185	1.03245	0.621581	1.0714
18	M	19	left frontal lobe/left basal ganglia and septum pellucidum	astrocytoma	II	0.446062	0.1022*	1.08274	0.987741	0.247209	1.57446	1.16059	1.08456	0.468166	0.916517	0.906067	0.883588	0.42786	0.831428
19	M	14	right frontal lobe	mixed glioma/neuronal tumor	II	0.443431	0.324471	1.16309	0.609657	0.630525	0.922996	0.342362	0.693359	0.576136	0.850462	0.51572	1.06204	0.49627	0.943794
20	M	50	left frontal lobe	oligodendro-astrocytoma	II	1.1849	0.100205	1.18757	1.24845	0.138952	1.26973	0.552831	1.04191	0.702806	1.10915	0.460259	0.946299	0.58938	1.02456
21	M	32	left frontal lobe	oligodendro-astrocytoma	II	1.24914	7.25388	1.74148	0.816515	6.61579	1.53459	0.341965	0.903473	0.70108	1.01038	0.5642	0.956026	0.680291	1.02039
22	M	42	right frontal lobe	oligodendro-astrocytoma	II	0.89633	0.158174	1.35306	1.29178	0.296804	1.45165	0.363584	0.826159	0.467704	0.912096	0.513146	1.2092	0.50762	1.10708
23	F	38	right frontal lobe	oligodendro-astrocytoma	II	0.359049	0.184524	0.672939	0.552755	0.263319	0.762661	0.320693	0.581361	0.402636	0.644176	0.37267	0.718153	0.429263	0.695384
24	M	35	right frontal lobe	oligodendro-astrocytoma	II	0.84637	0.377644	1.58051	1.60194	0.409477	1.56841	0.486753	1.12578	0.840977	1.31083	0.28784	0.813373	0.387412	0.872009
25	M	38	left parietal-occipital lobe	oligodendro-astrocytoma	II	0.767822	1.0108*	1.85163	1.26726	1.09636	1.85474	0.628072	1.01067	0.539742	0.932586	0.415066	0.881335	0.391585	0.849095
26	M	27	left temporal lobe	oligodendro-astrocytoma	II	0.559268	0.7377	1.37611	0.837444	1.02413	1.21006	0.569609	0.883399	0.456806	0.781944	0.412688	0.91952	0.423182	0.923868
27	F	46	right frontal-temporal lobe	oligodendro-astrocytoma	II	0.89962	0.386885	1.40411	0.981988	0.756104	1.29226	0.538792	1.37754	0.699779	0.972062	0.306241	0.911482	0.510305	0.917325
28	M	41	left temporal-parietal lobe	oligodendro-astrocytoma	II	0.791677	0.4551	0.990215	1.34886	0.456951	1.08933	0.480049	0.753915	0.508533	0.81236	0.565247	0.903349	0.381613	0.775547
29	M	65	left temporal lobe	oligodendro-astrocytoma	II	0.628526	0.1230*	0.811026	0.788073	0.344891	0.813402	0.638818	1.0193	0.678192	0.911743	0.650537	1.09935	0.571963	0.89227
30	M	34	left temporal lobe	oligodendro-astrocytoma	II	3.71664	0.2557*	1.28269	0.652934	1.33153	1.15851	0.351803	0.82018	0.449628	0.843948	0.573546	0.765625	0.494372	0.762426
31	M	41	bilateral frontal-parietal lobe	oligodendro-astrocytoma	II	1.09129	0.5225*	1.71659	1.6167	0.861486	1.55003	0.534338	1.12217	0.538475	0.99784	0.605607	0.931034	0.515555	0.809857
32	F	48	left parietal lobe	oligodendroglioma	II	0.744904	1.17301	0.789294	0.923376	1.32594	0.909155	0.234891	0.4753	0.505241	0.680275	0.243952	0.438501	0.418864	0.598287
33	M	44	right frontal lobe	oligodendroglioma	II	1.05528	0.87579	1.08576	0.803179	1.07837	1.09492	0.450745	0.909596	0.591482	0.965057	0.414828	0.940626	0.581043	0.964099
34	M	43	left frontal lobe	oligodendroglioma	II	1.98042	0.531496	1.28799	1.05362	0.751486	1.33476	0.693242	1.09882	0.640488	1.01941	0.609235	0.948194	0.51318	0.934515
35	M	40	right frontal-parietal lobe	oligodendroglioma	II	1.1851	0.0523799	0.962965	1.33561	0.163531	1.10171	0.609422	0.935876	0.52555	0.933725	0.664348	1.05817	0.677944	0.99625
36	M	56	right frontal lobe	oligodendroglioma	II	0.985963	0.2991*	0.928001	0.92712	0.315539	1.05681	0.547274	0.8538	0.609005	0.916834	0.435504	0.839901	0.641489	0.957391
37	F	45	right frontal-insular lobe	anaplastic oligodendro-astrocytoma	III	0.934187	0.553388	1.45789	1.19586	0.731851	1.48555	0.593346	1.07734	0.786935	1.16361	0.37652	0.713314	0.231487	0.523197
38	F	58	left frontal-insular lobe	anaplastic oligodendro-astrocytoma	III	1.44087	0.5703*	1.70527	1.6397	0.80779	1.35391	1.22656	1.35826	0.833543	1.20273	0.665056	1.00194	0.590164	0.968906
39	F	24	right parietal lobe/corpus callosum	anaplastic oligodendro-astrocytoma	III	1.09006	19.2447	19.1258	2.39408	1.97173	1.91884	0.48835	1.00717	0.596292	1.0948	0.32319	0.731591	0.408881	0.662573
40	M	40	right frontal-insular lobe	anaplastic oligodendro-astrocytoma	III	0.925874	0.615565	1.27347	1.73515	0.973644	1.54277	0.728311	0.874007	0.468302	0.76147	0.417755	0.810594	0.405479	0.854464
41	F	29	right frontal lobe	anaplastic oligodendro-astrocytoma	III	0.606259	1.33368	1.47049	1.23353	1.07173	1.57328	1.31338	0.954876	0.489473	0.922579	0.246435	0.814879	0.362735	0.901356
42	M	58	left insular lobe	anaplastic oligodendro-astrocytoma	III	0.926419	0.126715	1.17952	1.57223	0.187585	1.30759	0.452882	1.14964	0.781415	1.16844	0.310985	0.901082	0.412029	0.757027
43	F	23	corpus callosum and bilateral frontal-parietal lobe	anaplastic oligodendro-astrocytoma	III	1.24318	1.94345	2.46677	1.8583	1.14593	1.90628	0.548431	1.27834	0.79224	1.29245	0.562281	1.01892	0.519678	0.927284
44	F	55	right thalamus	anaplastic oligodendro-astrocytoma	III	1.8284	2.29402	1.39342	0.902363	3.31525	1.43117	0.385697	0.785102	0.407792	0.780462	0.25214	0.929576	0.428567	0.850585
45	F	40	left frontal lobe	anaplastic oligodendro-astrocytoma	III	0.635232	1.32413	1.84323	1.34176	0.914651	1.55693	0.390337	1.06221	0.612239	1.06404	0.443152	1.04255	0.534306	1.00215
46	M	63	bilateral frontal lobe and corpus callosum	anaplastic oligodendro-astrocytoma	III	0.528081	0.321856	0.906288	1.5827	0.637962	1.6105	1.1717	1.12159	0.932115	1.1085	0.360396	0.701349	0.352475	0.788635
47	M	54	left temporal lobe	astrocytoma	III	0.331424	7.26192	5.18931	0.819943	2.01458	1.47414	1.05114	1.15858	0.972643	0.990433	0.392915	0.67033	0.250777	0.556505
48	F	53	right frontal lobe and bilateral temporal lobe	astrocytoma	III	0.603446	0.1326*	1.42188	1.13526	0.618738	1.50642	0.94012	0.704036	0.399322	0.92998	0.714044	1.29448	0.45894	0.866455
49	M	44	right parietal lobe	astrocytoma	III	0.974535	0.0000*	2.09696	1.14159	5.2886	1.7244	0.28738	0.721597	0.459963	0.789744	0.503071	0.927395	0.679088	0.942605
50	F	42	right temporal lobe	astrocytoma	III	1.57001	0.1272*	1.06132	1.20874	3.25256	1.1535	0.401273	0.734809	0.70116	0.996525	0.33719	0.473318	0.394981	0.484555
51	F	54	left temporal lobe	astrocytoma	III	0.913141	2.7799*	2.12942	1.16924	3.29136	1.71415	0.683988	0.989322	0.7262	0.997992	0.454791	0.666008	0.572801	0.983675
52	M	33	right temporal lobe	astrocytoma	III	1.03783	0.3838	1.4319	1.54768	0.605249	1.41262	0.451635	0.99121	0.496618	0.81358	0.38665	0.646316	0.426639	0.598668
53	F	52	left thalamus	astrocytoma	III	2.40417	1.47347	2.14714	2.27949	2.00964	2.93818	0.596102	1.14214	0.684387	1.1364	0.691652	1.17341	0.545321	0.924569
54	M	34	the third ventricle	glioblastoma	III	1.01615	1.3620*	1.75246	1.62173	1.50457	1.87882	0.479859	0.962715	0.529718	0.888079	0.302991	0.722114	0.366627	0.703488
55	F	68	right frontal-insular lobe	glioblastoma	IV	0.766079	0.3641*	0.785305	0.670367	2.46508	0.840051	0.631818	0.844604	0.574926	0.844966	0.39316	0.887803	0.536233	0.984411
56	M	63	left frontal lobe	glioblastoma	IV	1.65158	1.83711	1.52031	0.958333	1.81051	1.3422	0.72807	1.26816	0.818044	1.1766	0.57143	1.08645	0.664044	1.00283
57	M	64	left parietal-occipital lobe	glioblastoma	IV	2.29354	9.7399*	2.18508	1.17114	6.54202	1.69611	0.517137	1.39685	0.694755	1.18978	0.275056	0.65712	0.354022	0.703944
58	F	44	right parietal-occipital lobe	glioblastoma	IV	0.638689	5.2983	1.70728	0.766437	3.79792	1.49716	0.482513	0.730174	0.419843	0.683603	0.413828	0.866972	0.412815	0.852728
59	M	40	left temporal lobe	glioblastoma	IV	0.619818	1.84859	2.23803	0.866838	2.06466	1.82068	0.507289	0.878149	0.405902	0.724012	0.38712	0.692028	0.347884	0.613311
60	M	48	left frontal-temporal-insular lobe	glioblastoma	IV	1.21611	1.06186	2.29469	2.32668	0.528854	1.2611	0.233193	0.640438	0.487414	0.900432	0.451902	0.81093	0.394492	0.814812
61	F	48	right parietal lobe	glioblastoma	IV	1.3162	4.5992*	2.28001	1.52227	3.28933	1.7779	0.644429	1.24519	0.746981	1.23115	0.2647	0.798696	0.339668	0.861926
62	F	57	left temporal lobe	glioblastoma	IV	0.905019	1.3723*	1.32405	0.89533	1.87452	1.20911	0.644007	0.910139	0.488741	0.733473	0.59559	0.852877	0.478221	0.742133
63	M	73	left frontal lobe	glioblastoma	IV	0.457399	1.3202*	4.47368	2.23883	1.85254	1.6533	0.481629	1.36875	1.14268	1.3174	0.130692	0.553049	0.595899	1
64	F	62	left parietal lobe	glioblastoma	IV	1.23297	0.998856	1.62139	0.691161	1.46829	1.09245	0.360783	0.90232	0.633358	1.01077	0.371686	0.74484	0.335137	0.669718
65	M	53	left frontal lobe	glioblastoma	IV	0.758518	4.6072*	2.02704	1.1504	4.28147	1.7346	0.544484	1.11597	0.75132	1.1485	0.417493	0.889651	0.481862	0.88529
66	M	64	right temporal-parietal lobe	glioblastoma	IV	0.9603	5.8722	2.93794	1.422	3.87997	2.20981	0.644007	1.13533	0.542375	1.07178	0.255621	0.729661	0.30329	0.742903
67	M	64	left parietal-occipital lobe	glioblastoma	IV	1.68636	4.5796*	3.21347	1.76125	15.0721	5.90744	0.795149	1.73861	0.997875	1.09324	0.304581	0.635761	0.694349	1.01703
68	M	49	left parietal lobe/corpus callosum	glioblastoma	IV	0.975117	5.37279	2.5907	1.46133	3.89008	2.18403	0.33324	0.965152	0.62619	1.14227	0.367944	0.869805	0.42803	0.81066
69	M	52	bilateral frontal lobe and the knee of corpus callosum	glioblastoma	IV	0.812421	0.0589*	1.85736	1.17524	0.845006	1.76042	0.509039	1.30388	0.591339	1.18145	0.423784	0.938698	0.501526	1.06239
70	F	45	right frontal lobe	glioblastoma	IV	0.573699	3.3064*	2.45079	2.67123	2.01384	1.40964	0.274663	0.800339	0.481746	0.818945	0.389381	0.735376	0.423564	0.749921
71	M	60	right parietal-occipital lobe	glioblastoma	IV	1.11217	1.49479	3.80044	1.29165	1.03646	1.93828	0.479818	0.97619	0.58201	1.06468	0.505095	1.04518	0.532716	1.13291
72	F	57	left temporal-parietal lobe	glioblastoma	IV	0.450441	6.18551	1.49947	0.700117	4.91932	1.37583	0.569455	0.977965	0.48093	0.910829	0.486869	0.975709	0.466454	0.865907
73	M	25	left temporal lobe and left basal ganglia	glioblastoma	IV	0.819784	4.2120*	6.49294	1.33057	2.0926	1.97681	0.39833	1.11898	0.518405	0.911034	0.322967	0.701299	0.371629	0.65123
74	M	27	left temporal-occipital lobe	glioblastoma	IV	1.31559	0.4539*	1.14198	0.996985	1.24184	1.12841	0.674818	0.967836	0.537274	0.862188	0.216276	0.776	0.403344	0.788705
75	F	40	right occipital lobe	glioblastoma	IV	2.92056	2.5812*	2.27883	0.654637	4.60845	1.4146	0.288924	0.631008	0.462423	1.07008	0.558962	0.811644	0.43087	0.69516
76	F	64	left parietal lobe	glioblastoma	IV	1.27961	5.94352	2.0375	0.97232	5.48549	1.74045	0.312054	0.759391	0.366577	0.717834	0.133083	0.576547	0.284423	0.6218
77	M	71	right temporal lobe	glioblastoma	IV	1.09489	2.53757	1.33623	0.978445	2.29088	1.22392	0.421929	0.610775	0.420448	0.624658	1.18781	1.33026	0.527915	0.815517
78	F	22	right frontal lobe	gliomatosis cerebri	IV	2.06026	6.63642	4.55327	1.70562	3.47621	1.89831	0.491851	1.06352	0.505317	0.979371	0.576946	1.52844	0.461877	1.01357
Note：* in LAC&Lip/Cr stands for existence of qualification model error before average.

## Sheet: Siemens data
Siemens	intratumor				peritumor			contra lateral areas
No.	NAA	Cr	Cho	LAC&Lip	NAA	Cr	Cho	NAA	Cr	Cho
1	16.1	23.2	45.2	38.8	96	23.3	22.6	81.7	43.8	17.9
	74.9	14.5	19	30.9	73.7	33.5	23.5	36.5	49.5	40.9
	52.3	14.6	26.6	6.91	134	30.6	20.1	62	58.9	62.5
	27.2	44.6	31.6	43.9
	35	29.3	33.7	42.8
2	54.3	33	43.8	10.7	70.4	40.4	42.3	92.4	31.3	28.9
	72.8	40.4	53.8	5.89	88.4	46.5	25.5	85.4	26.7	22
	44.7	31.7	41.8	11	44.8	30.9	30.4
3	31.2	8.72	12	13.5	58.6	34.6	29.8	83.4	36	32.5
	30.9	13.2	17.5	14.9	63.9	38.4	33.3	78	35.5	30
	30.1	13.4	20.7	13.6	81.8	33.5	29.1	70.7	31	31.4
	60.4	21	24.3	17	87.6	36.9	28.8
	24.9	15.6	13.9	13.9
4	14.2	13.6	22.3	3.01*	31.7	17.9	22.6	67	42	30
	37.3	27.7	31.2	21.4	28.3	15.2	17.6	65.5	41.2	27.2
	34	31.6	31.2	20.4	80.1	37.7	33
	43.1	21.7	26.3	12.7	44.5	29.7	23.4
5	68.9	81.5	54.7	2.16	31.4	27.8	28.5	49.5	31.7	14.1
	49.7	77.4	54.2	5.53	82.4	52.5	37.1	67.4	25.5	8.86
	68.9	81.5	54.7	12.6	109	57.9	67.9
	50.2	30.5	1.54	6.81
6	21.1	18.4	16	0.675	68.2	28.3	19.8	65.6	29.1	22.1
	23.8	8.64	8.84	23.8	38.5	23.1	14.1
	25.3	19.1	14.5	7.4	10.2	3.99	1.88
	2.65	6.01	4.35	0.875
7	49.3	33.6	38.6	18.4	57.4	22.4	27.7	71.4	35.9	45.8
8	51.2	12.7	12.2	0*	81.2	26.2	38.7	88.4	31.4	43.2
	68.5	10.5	21.6	15	90.6	30	41.4	51	31.3	39.3
9	29.5	24.8	24.8	3.01*	18.7	30.4	38	59.4	40.3	31.6
	26.1	23.9	23.4	14.5	50.7	29.6	18.9	85	34.7	32.2
	50.2	27.2	23.2	0.411	59.7	30.7	21.4	87.3	38.6	29.7
	46.7	24.7	24.4	27.2	19.7	34.1	49	65.1	35.2	30.2
10	34	25.9	31.2	3.01*	68.6	43.2	37.2	76.8	49	25.9
	40.1	16.2	32.2	4.31	71.4	43	39
	39.6	27.9	36.4	12.8	71.3	39.9	39
	38.5	30.8	36.6	12.6	87.4	35.6	37.3
11	45.3	32.6	64.1	23.5	58.7	48.9	30.6	79.3	37.5	36.9
	66.3	28.9	58.7	18.5	76.2	30.1	24.8
	72.6	37.4	52.1	10.5
12	72	21.8	75	3.01*	58	36.7	40.7	72	38.8	24.9
	60.2	26.2	76.2	58.5	84.1	35.1	33.5
	83	18.7	78.2	58.5	62.4	32.7	30.1
	46.1	27.9	69.2	13.7
13	39.6	25.6	37.5	15.8	49.5	34.5	32.6	72.7	36.3	35.3
	49.8	24	37.1	19.7	45.7	30.2	37.6
	53.5	23.3	36.5	20.2
14	31.3	11.4	24.8	108	54	29.7	19.9	45.5	25.5	27.3
	21.5	12	26.6	149	52.5	32.9	24.6
15	69.6	35.9	47.1	3.74	123	15.3	6.48	70.6	24.6	20.5
	66.7	36.7	55.6	10.3	80.2	23	22
16	44.8	22.9	18.4	16.6	88.1	25.2	19.6	58.6	29.7	25.8
	56.2	26.5	24.1	22.1	111	32.4	27.5
17	24.7	39.1	46.8	3.01*	61.2	20.2	21.1	43.2	33.9	35
	43.2	37.7	46.5	5.06	71.8	28.5	27.7
18	121	56.9	62.9	3.01*	142	34	29.5	51.1	52.4	46.3
	166	58.3	61.8	8.83	33.5	54.4	70.8
19	30.2	17.2	13.1	0	93.2	41.3	29.8	104	41	39.5
	38.6	14.7	27.6	12.6	81.1	44.5	29.6	64.3	36.1	41.9
	63.5	16.2	20.8	7.14
	79.7	32.5	23.7	0
20	53.4	41.9	48.9	3.01	71.5	35.4	35.7	82.1	35.3	38.7
	38	36.9	45.7	2.84	58.2	40.2	41.9	74.1	38.9	34.2
	33.1	49.6	58.3	12.5	89.1	35.3	41.6	74.8	38.8	33.5
	51.4	37.8	44.2	0	75.4	42.2	39.6
21	9.11	9.05	19	112	51.2	21.9	19.6	69.6	41.4	41.1
	28.3	9.3	21.6	97.4	66.7	24.7	21.2	63.8	36.9	39
	31.5	15.9	26.6	102	61.8	21	20.1	65.2	39.1	32
	55.4	14.1	22.2	85.9
	17.8	36.9	38.3	33.7
22	62.1	37.1	45.7	15.7	54.2	23	20.6	42.7	20.1	23.3
	54.8	42.8	57.5	4.59	65.4	30	22.7	46.8	19.1	23.6
	58.1	32.6	48	0.108				47.6	18.9	23.3
	53.8	38.4	52.4	3.8
23	59.5	29.4	19.6	0	75.2	30.1	15.9	73.6	34.9	24.5
	63.7	31.2	22.9	10.4	62.7	34.4	21.4	70.5	34.4	25.2
	61.9	33.6	23.6	13.6	55.7	38.4	22.8	64.3	38.2	27.5
	57.1	35.5	20.9	0
24	46	31	55.7	3.5	63.4	25.9	24.1	68.3	18.7	13.1
	85.5	30.2	41.2	19.4	42.3	19	25.1	62.3	28.8	21.3
					39.6	17.6	22.1	57	18.8	18.8
25	51.2	26.6	50.9	3.01*	50	29.3	27.8	66.9	28.9	26.5
	68.7	24.4	64.2	30.6	69.7	45.5	48.8	68.2	35	29.6
	45.8	16.2	29.2	37.5
	88.3	42.1	44.6	15.2
26	41.3	14.5	28.6	8.76	22.5	16.2	13.9	64	33	20.2
	36.1	8.59	15.6	12	44.5	28.3	32.9	58.7	38.1	39.3
	67.1	38.3	28.5	12.1	43.5	24.3	15.3	76.7	17.4	19.4
	30.1	21.3	20.7	13.5
27	15.4	13.3	15.9	3.16	58.1	37.2	34.9	66.4	22.1	16.7
	36	22	34.8	10.6	54.1	14.2	25.8	61.5	20.8	22.2
	36.3	17.7	25.4	7.81
28	21.4	25.8	24.3	3.01*	80	38.4	23.8	80.1	21	9.75
	52.1	20.9	21.3	20	25.5	26.4	21.6	34.2	25.7	34.5
	37.8	31.1	31.4	9.07	68	24.4	20.1
29	30.9	27.4	23.1	3.01*	37.7	19.1	26.7	46.8	22.4	32.5
	42.2	27.6	21.5	3.76	45.8	36.3	29	46.1	27.8	32.2
					59.3	39.6	34.1	25	17	22.4
								23.4	14.6	11.6
								39.1	23.6	18.3
30	9.32	33.8	50.6	16.7	93.6	36.7	25.8	42.6	31.9	21.5
	11.8	48	61.4	3.18*	77.4	39.7	45	49.3	46.8	44.6
	66.3	32	34.3	6.62	123	39.1	24.4	66.5	30.9	20.7
31	93	36.2	61	3.01*	86.3	61.8	64.7	107	69.6	64.8
	45	39.3	68.7	37.8	116	30.9	37
32	85.1	42.6	27.8	34.2	101	46	23.8	70.5	46.1	23.1
	67.8	47.2	30.8	7.45	70.4	43.2	18	76.9	41.4	18.8
	17.2	30.1	28.6	45.3	98.9	42.9	21.1	86.4	38.3	13.8
	44.6	26.5	23.9	59
33	23.4	22.3	26.7	28	65.1	31.3	24.1	57.7	34.6	29.9
	36	31.6	34	30.1	62.8	29.2	29.8	72.1	32.1	31.4
	17.5	26.5	27.5	32.3	59.9	32.4	30.4	98.7	29.3	28.7
	51.4	28.1	29	2.14
34	10	42.3	46.8	27.1	55.8	40.6	42.5	76.5	44.8	41.6
	30.9	33	48.6	21.6	75.7	41.1	47.3	62.4	43.5	42.1
	55.9	38.8	52.5	21.6
	67.7	40.5	49.4	11.1
35	44.3	37.1	36.3	3.01	46	25	21.6	57.5	36.1	38.2
	25.6	41.9	39.7	0.99	34.7	25.8	26
36	17	21.9	20	13.1	48.4	42.9	39.1	78.3	40.6	34.1
	35.2	29.7	28	0*	87.2	31.4	25
37	64.8	26	40	26.8	50.3	18.2	31.1	75.3	26.9	13.6
	46.3	25.6	32.7	20.3	92.4	57.7	44	42.8	26.6	24.5
	65.8	30.2	51.6	18.4	54.7	49.3	37.5
	24.9	26.9	42.6	8.78
	29.8	21.5	25.4	0.162
38	86.3	31.2	46.1	3.01*	90.6	40.2	60.2	63.1	38.5	39
	56.1	27.7	63.5	30.5	19.1	29.5	47	57.2	43	44.4
	23	45.4	61.1	23.3	16.7	9.41	9.26	68.4	42.8	41.1
39	48.4	2.35	39.8	40.7	78.1	31.7	44.2	50.4	17	12.3
	66.1	3.16	75.1	80.9	68.7	39.4	45.2	95.3	42.1	30.8
	47.8	3.76	62.7	55.7	38.9	14.3	12.4
40	39.7	25	38.3	26.5	70.5	50.1	39.7	81	28.3	19.8
	10.1	5.37	0.183	0	55.4	51.8	49.5	38.5	28.1	34.4
	48.2	37.4	75.8	32.9				111	25.2	12.8
	60.8	46.5	69.8	24.3
41	60.2	28.7	39.3	36.6	26	51.9	54.2	83	33.2	25.2
	91.8	30	37.9	29.8	60.5	37.9	32.8	121	26.3	22.9
	55.1	37.5	43.6	23.5
	40.5	21.6	26.7	13.1
	73	16.2	37.6	51.3
42	60.4	67	74.9	6.75	82.2	30.3	20.1	80.1	20.9	21.5
	63	22	24.5	4.38	90.4	29.1	50.7	95.6	43.7	33.8
	52.7	48.9	63.9	6.14	122	64.7	67.5
	97.2	71.2	84	5.8
43	44.3	32.1	104	82	69.5	33.3	48.9	37.9	24.2	29.6
	90.1	30.7	100	111	98.5	37.6	49	78.8	31.5	26.5
	109	30.4	77.8	63.1	52.9	22.1	23.5	68.3	39.2	38.9
	66.7	39.5	55.8	18.4
	54.8	35.5	66.2	35.7
44	39.8	30.4	39.1	77.5	56.7	22.3	12.4	87.1	19.5	19
	32.2	37.6	49.1	59.4	38.9	21.2	21.5	67.1	21.7	19.2
	13.6	25.5	40.5	70.2
45	59.3	19.8	41.8	16	32.8	12.8	12.2	77.4	32.9	34.3
	61	21.9	34.5	40.3	61.9	21.6	25.3
46	97.3	54.8	84.1	17.3	48.7	28.4	30.1	101	51.9	36.4
	63.6	43.9	12.2	14.4	37.1	51.9	69.7
					54.6	57.8	55.6
47	152	12.2	44.2	59.1	29.2	40	53.5	62.1	36.4	24.4
	136	7.49	50.6	72.5	107	29.5	28.9
48	72.5	26.8	40.9	3.01*	16.7	22.3	15.7	59.1	32.6	42.2
	69.7	34	44.8	5.2
49	23.7	12.6	23.9	0*	34.9	14.4	10.7	63	34	31.2
	19.1	11.4	23.2	0*	11.6	3.66	2.57	64.2	35	32.8
	39.4	11.7	27.6	0*	64.9	29.6	24.5
					89.8	35.7	21.9
50	23.4	45.3	52	0*	77.1	39	36.6	60.5	43.1	20.4
	25.8	45.6	54	0*	54.6	33.7	17.9
	134	62.1	52.9	23.7*
51	42.3	20	44.3	3.01*	53.8	36.4	39.7	74.1	50.6	33.7
	48.5	25.4	47.1	76.2	69.2	49.1	43.6
	59.5	18.5	42.9	96
52	53.9	46.1	66.6	32.2	80.9	42.9	38	79.4	47.5	30.7
	91.9	54.4	77.2	3.76	60.2	23.8	26.1
53	27.5	33	61.9	40	65.4	33.4	40.2	58.7	34.6	40.6
	29.6	31.3	75.7	54.3	74.9	34.4	36.1
					58.7	34.6	40.6
54	64.6	20.6	44.1	3.01*	81.1	45.3	34.1	78.9	31.5	28.1
	35.9	26.6	47.2	58.7	69.6	33.3	28.2	67.3	27.8	19.2
	39.9	26.3	44.7	47.8	53.1	25.3	32.6	61.3	28.1	16.4
	41.4	28.1	39.2	35.9
55	101	22.2	13.6	1.17	33.3	35.1	26.2	47.1	24.7	25.4
	29.1	49.6	43.7	37.5	47.2	40.7	36.8	59.8	21.2	13.8
	28.1	19	15.3	3.01*	131	48.8	43.1	106	44.1	43.4
	53.2	55.8	47	27.3
56	25.7	29	39.5	27.8	32.5	23.4	28.1	101	34.3	38.4
	34.5	30.5	37.1	23.5	43.1	24.1	38.3	62.7	44	42.2
	73.4	17.8	33.3	54.9	94.4	30.9	37.4	59.3	33.2	39.2
	43.6	18	32.7	61.5	50.6	36	38.6
	8.78	29.2	39	27.9
57	7.16	17.8	45.3	223	48.8	13.5	38.7	56.1	19.2	9.41
	52.9	7.38	12.7	135	69.8	32.3	20.8	53.1	17.1	13.5
	43.7	19.9	51.2	160	79.5	31.1	41.2	50.1	29.2	20.2
	40.4	30.5	58	3.01*	61.4	37.5	28.2
58	39.5	8.43	19	89.4	76	38.5	25.1	69.5	22.8	20.5
	34.3	12.4	20	52.6	41.4	36.4	29.6	53.2	22.3	22.8
	27.1	7.33	13	27.8	34.8	19.3	14	58.5	44.6	30.3
	27.4	23.3	27.7	59.5
59	68.7	18.5	37.6	39.5	77.2	50.3	33.9	55.4	40.1	24.4
	69.8	15.1	37.4	29.8	81.7	54.8	58	70.4	30.3	23.5
	34.6	10.5	29.4	19.5	69.2	28.6	25.8
	46.3	15.4	25.3	22
60	105	44.2	119	44.1	34.3	17	10.3	105	19.1	17.8
	85.7	57.1	126	21.4	32.5	10	5.5	34.6	35.4	35.8
	84.8	55.5	84.2	25.8	53.9	16.2	12.4	43.3	13.4	6.56
	94.4	54.6	131	40.7
	85.1	35.1	93.3	95.7
61	31.9	38.8	52.5	3.01*	50	24.8	36.4	38.4	14.2	9.82
	31.4	21.3	50.6	153	90.8	50.5	59.5	84.7	29.9	25.5
	82.5	29.6	70.4	66.3*	84	42.4	46.2	84.7	23.6	20.1
	40.2	15.4	46.4	137
62	24.3	24.8	36.9	3.01*	46.3	38.7	46.1	52.7	47.6	53.9
	44.5	23.2	24.3	13.1	43.9	39.9	36.1	83.5	62.9	35.2
	24.8	12.4	15.8	24.5	49.2	21.3	16.4	88.2	41.7	36.1
	38.3	26	39.5	80.2	31.6	15.8	14.7	69.6	43.1	36.8
	43.1	17.7	24.9	35	57	45.6	34.4
	61.8	46.9	58	27.7
	52.4	43.9	56.9	56.7
63	22.3	2.28	10.2	3.01*	36.5	12	17.1	69.4	16.4	9.07
					38.2	14.4	18.9
64	13.2	7.31	16.5	4.98	66.5	21.7	22.9	139	49	28
	15.7	28.9	29.7	12.7	90.3	35.7	30.3	52.5	31.9	23.6
	41.1	14.5	22.9	27.2	82	41.1	33	75.2	37.8	34.9
65	101	16.4	29.6	3.01*	48.6	24.5	32.6	60.1	36.1	36.1
	57	14.6	42.4	174	61	34.1	39.8	78.4	32.3	29.1
	51.9	22.7	42.6	92.1	73	28.7	32.9	87.3	31.9	24.5
	43.1	33.3	50.7	75.6	69.8	34.4	28.2
66	37.7	8.08	34.9	115	15.1	14.6	16	36.8	13.2	10.6
	36.4	15.8	46.3	62.1	36.9	11.5	14.9	44.4	15.1	9.91
	49.1	15.2	36.6	54.3	74.9	34.6	35.1
	52	22.3	46.7	39.1
67	39.5	37.2	93	39.7	53.5	63.8	62.7	137	43.3	33.7
	99.9	5.93	40.2	91.4	67.1	51	55.9	73.9	59.9	43.8
	22.5	25.3	53.3	46.5	60.2	7.3	22.9	38.1	7.19	2.86
	21.3	23.5	34.5	0*
68	34.4	8.4	25.5	59.5	50.7	19.7	20.1	87.3	30.5	27.9
	26.8	15.1	32.4	55.3	67.4	20	18.2	54.2	21.5	18.5
								72.7	38.6	32.2
69	62.8	21	51.7	0*	89	33.1	50.4	76	35.9	33.6
	58.5	27.5	56.9	3.01*	77.9	30.3	37.8	95.2	41	38.6
	90.9	56	58.3	3.76	88.4	52.7	53.4
					108	28.7	41.1
70	52.7	11	52.2	72.2	61.6	22.1	13.7	67.8	35.9	26.4
	61	61.3	9.57	3.01*	78	26	25.5
71	65.7	24	55	13.5	70.8	39.9	38	68.7	33.2	34.7
	32.8	8.57	45.5	20.8	70.7	29.9	29.9
72	64.1	20.1	25.9	86.1	77.9	33.3	31	49.5	24.7	24.1
	63	18.3	31.3	148	33.2	24	24.6
73	43.1	6.33	38.7	3.01*	79.8	35.2	36.3	83.6	38.5	27
	49.5	3.46	29.9	32.2	63.2	17.9	21.6
	44.6	9.04	42.7	25.8
74	20.2	33.8	39.8	27.4	60.6	16.5	13.9	89.7	25	19.4
	51.9	31	34.3	3.01*	60.7	62.2	68
75	8.54	19.5	46.1	3.01*	80.9	25.5	21.5	84.8	58.4	47.4
	61.4	12.4	27.2	62.1	45.5	33.9	14.2
76	24.7	13.5	29.7	91.1	95.2	38.1	30.8	133	30.7	17.7
	19.9	14.4	27	74	86.5	36.6	26
77	50.5	29.3	40	85.6	53.8	47.5	35.8	60.7	54.2	72.1
	34.7	37.1	48.5	79.9	102	38.9	18.2
78	89.6	14.1	78.6	94.7	99	38.3	51.1	85.7	35.8	47.2
	94.3	12.5	69.6	128	86	48.2	41.4	74.2	30	44.1
	78.4	17	85.6	129	81.8	39.2	39.1	58.9	19.2	34.5
	70.8	31.8	94.2	82.2
	11	19	68.9	115

## Sheet: AQoCE data
AQoCE	intratumor				peritumor			contra lateral areas
No.	NAA	Cr	Cho	LAC&Lip	NAA	Cr	Cho	NAA	Cr	Cho
1	2781.39	2331.06	2790.76	2467.34	8368.66	4229.47	4653	6911.96	3656.23	2856.08
	3393.7	3636.62	4731.77	2993.24	7753.41	3194.74	2997.94	8490.92	3892.52	3149.52
	3338.54	3951.04	5512.47	3097.17	10936.2	6487.07	4828.94	13024.6	7267.22	5662.43
	8122.95	5225.21	6053.69	3313.81
	5248.74	3940.85	3731.56	2486.38
2	7437.91	5387.24	7005.08	1904.42	6601.39	4667.58	4301.91	7256.4	3196.03	2938.48
	7375.86	5318.89	6967.14	988.118	7986.39	5343.82	4173.72	7898.32	3912.2	2864.02
	7576.88	4814.54	5586.25	1645.67	5652.95	3626.96	2922.97
3	2781.39	2331.06	2790.76	2467.34	13061	7385.33	6213.77	13617.2	7653.06	7345.65
	3393.7	3636.62	4731.77	2993.24	12869.4	7820.1	6804.66	13610.2	7655.08	6854.97
	3338.54	3951.04	5512.47	3097.17	11706.7	6531.96	6119.17	12762.8	6711.91	6700.24
	8122.95	5225.21	6053.69	3313.81	13064	7582.63	6626.7
	5248.74	3940.85	3731.56	2486.38
4	4193.17	2288.51	4062.51	3701.4	6647.35	4645.73	4972.37	10287.7	6722.92	5046.22
	6707.33	4524.98	5611.01	4051.1	5697.92	3894.52	4211.42	10502.2	7555.36	5294.25
	5993.55	3903.26	5260.6	4051.84	10592.3	6668.11	5478.32
	5807.35	4535.72	5928.07	2914.9	9972.98	6187.49	4297.42
5	9904.99	7627.45	6046.72	531.185	6690.11	6022.59	5057.45	9249.79	5225.77	2427.21
	6931.62	5500.6	3724.71	1873.59	13470.4	10313.3	6441.77	7119.74	3089.4	1107.81
	12199.1	10411.3	8761.09	2893.88	12199.1	10411.3	8761.09
	5349.73	2577.98	2537.19	1082.63
6	4411.34	3884.78	4148.62	1475.3	13207.3	7060.15	6013.06	11760.4	6770.41	5995.96
	1970.21	2100.9	2415.84	4747.99	7990.25	3801.59	2244.44
	5076.08	3487.08	2867.76	2045.95	3052.35	1260.38	925.797
	1231.73	965.905	1049.78	3238.65
7	9366.52	6819.32	7773.01	3544.94	11752.6	5684.76	6312.55	14991.2	7665.81	9333.2
8	3704.17	1316.05	1420.82	1494.76	8090.88	3623.49	3254.68	8560.95	4133.68	3292.29
	6125.15	2653.42	3049.66	4237.11	7506.18	3332.69	3202.05	6742.07	3089.05	3258.54
9	5329.02	4846.75	5626.31	4604.06	6517.25	4130.79	2438.42	11227.7	6907.21	6001.36
	5074.15	5070.85	5644.61	737.314	7573.59	4233.47	2854.5	12544.7	7560.76	7021.99
	6517.49	5401.36	6093.48	1139.56	9635.14	6524.31	4794.28	12741.4	8535.6	6909.4
	6259.47	5614.72	6038.38	2444.22	7233.51	4580.26	3018.87	11850.6	6743.14	5671.31
10	3535.11	3736.78	4462.6	2614.16	7818.58	6245.15	5593.38	8155.33	4791.35	3217.19
	4105.56	2943.22	6255.54	1380.35	8017.08	5210.57	5017.55
	3921.27	3731.14	5056.56	2555.83	10024	5652.68	4725.88
	5439.8	4812.14	6243.52	2106.51	7462.26	3531.91	3179.55
11	6742.76	5945.6	10986.8	3825.91	8263.82	3494.46	3088.57	6820.19	2847.11	2595.51
	7255.28	5621.17	10380.5	3458.47	8904.8	4723.16	4186.73
	6332.99	4124.43	7336.36	2910.94
12	6061.16	7873.78	18168.6	10783.8	12363	8979.22	10229.7	14863.9	8871.36	6397.84
	7298.55	7951.51	15415.3	9513.43	12796.6	8667.48	8265.27
	5661.33	9519.99	18039.7	11301.9	14284.1	8894.58	8811.98
	6666.54	8248.38	17066	3997.27
13	7120.74	6200.47	8369.6	3608.76	9844.46	7472.49	7211.47	10987.4	7168.18	7328.1
	4739.3	6206.48	8965.57	4463.48	8802.47	6502.83	8150.12
	4989.84	5064.87	7264.9	3419.14
14	5794.89	3875.62	6216.77	17887.7	7703.69	5140.5	3553.38	7409.31	4112.46	4425.53
	6428.06	4541.94	6672.77	25348.8	7282.87	5894.24	5867.47
15	7234.78	6725.87	8914.06	1811.34	11879.1	4055.5	2714.65	10055.7	5086.62	4423.15
	6042.02	5541.98	8984.97	2086.43	8237.07	4666.38	4953.56
16	5207.43	3736.17	2841.78	3384.24	10562.3	5227.55	5042.25	9176.31	4109.13	3475.2
	7258.62	5337.28	5174.01	6510.88	11836.8	6098.32	5797.34
17	7056.87	5041.69	6343.16	9737.37	7806.26	3600.2	3405.83	9306.83	5399.42	5784.95
	8081.29	5942.06	7630.68	6006.4	10860.7	5037.36	4963.09
18	9166.48	6030.17	10144.6	1355.7	9703.91	4884.19	4733.36	9291.78	4781.63	3975.58
	12278.9	7273.61	10667.6	1960.96	10432.1	5416.44	4679.35
19	3247.15	5253.48	3702.53	2835.54	10723.2	7237.68	6086.45	8898.53	5167.95	4362.38
	4157.87	1969.83	1969.83	2476.28	9081.68	6174.35	5309.84	7735.66	3723.8	3885.66
	5583.38	1695.63	1849.99	1049.19
	7767.81	4275.7	3831.77	455.318
20	7177.19	7962.82	11215	1266.67	12878	8236.96	9307.37	12612.9	7017.71	7557.7
	10247.8	8715.74	9996.91	954.403	10838.6	6920.95	7311.72	12641.4	7659.19	7629.58
	7607.81	8006.15	10043.2	1730.58	15348.5	8941.99	10907.4	12109.4	6842.62	6846.62
	10334.1	9247.14	11735.3	657.246	13403.4	9147.66	9425.82
21	4017.79	1889.53	3585.93	22083.7	7823.07	5287.75	5331.77	12358.8	8529.33	8738.43
	4526.97	2098.47	4006.72	17567.5	8894.77	5904.09	5653.34	10949.6	7431.12	8171.96
	4833.88	2857.1	4350.06	18357.4	5313.15	3920.83	4176.75	11794.6	7395.34	6929.18
	5154.91	2744.57	4143.36	14182.6
	6150.68	4436.56	3698.44	6332.09
22	6704.63	6160.77	8722.26	3703.45	8455.87	4102.8	4128.04	8660.51	3863.78	4211.78
	7030.57	6701.48	9902	1265.84	11024.8	6027.26	4930.54	9573.19	4476.04	5076.68
	7068.29	5911.98	8815.29	1315.99				9542.58	4403.7	4830.83
	9155.67	7793.8	11083.9	1360.75
23	8858.35	6601.35	5418.98	1558.39	10654.7	6565.06	4348.32	12445.6	7610.34	5290.99
	10129.2	6560.37	5027.53	1834.37	10871.1	6596.78	4388.48	12204.6	7381.07	5423.11
	8516.83	6167.15	4859.6	2727.67	10703	7008.28	4239.59	10520.4	6706.66	4400.79
	9808.43	7730.83	5221.58	736.742
24	4833.7	5484.49	9151.16	1735.77	7380.95	3637.69	4276.78	8961.66	4195.13	3427.77
	7737.11	6906.73	10140.9	3470.4	4957.09	3779.65	5465.29	9667.63	4300.23	3681.58
					4716.59	3925.58	4960.89	8831.06	3736.67	3522.96
25	7572.92	5467.24	11129.7	3978.83	8533.94	4408.22	4141.28	12554.9	5513.82	5227.14
	7653.57	5785.02	14817.7	5793.05	10997.3	7059.01	6534.72	12156	5944.08	4459.15
	6675.34	3223.26	5551.54	7345.29
	11158.3	8439.83	9279.95	3185.66
26	3070.92	1618.24	2071.27	1696.38	4372.9	3057.09	2030.06	7683.32	3995.27	3357.01
	2855.62	1677.44	2002.34	2738.27	4478.97	2231.72	2500.26	9620.96	5360.35	4854.82
	5987.78	4160.84	4916.4	2903.39	5914.45	3665.45	2057.98	6009.97	1922.03	1971.36
	4268.99	4153.76	4922.28	2982.52
27	1973.5	1822.64	2078.75	1645.03	9462.6	6165.54	4873.78	6481.93	3668.41	2706.89
	4480.57	3142.07	4862.71	2140.83	3934.32	3016.47	3479.91	5049.2	2776.08	3044.69
	3686.02	2503.58	2975.89	1713.49
28	3794.48	5705.18	6027.15	2547.2	12245	7846.02	5637.59	10078.7	4563.39	2436.1
	5006.1	5002.56	5400.55	3573.26	5568.93	3395.7	2697.45	7887.56	4043.72	4113.51
	5038.98	6140.23	6950.66	1290.03	8735.21	5489.87	5073.62
29	3289.65	3798.36	2932.15	1276.71	3793.1	2418.35	2169.83	4896.9	3499.56	3611.57
	4430.49	3549.26	3034.09	1255.23	5756.75	4413.16	3948.56	5240.2	4227.82	3921.54
					6416.65	5283.07	4983.36	2863.12	1463.32	1799.87
								4182.29	2225.33	1396.37
								6001.61	3832.3	2469.18
30	4907.89	798.561	1291.47	2278.27	8596.11	4599.71	2983.64	7819.68	5489.17	3378.61
	4870.85	5362.31	5133.32	2655.72	7254.86	3822.34	4861.17	9916.37	6069.24	6192.25
	5735.29	4085.27	3680.76	2640.52	11556.8	6270.46	3833.8	8887.89	5819.77	3791.61
31	6463.99	6452.91	9775.82	5233.66	12301.8	7295.3	7385.31	15359.5	9777.86	7918.67
	6119.25	6644	10531.5	6058.78	12521.3	6068.82	5967.73
32	7921.57	8850.42	8062.38	9245.67	11688.5	9307.94	6486.3	12172.7	8789.07	5438.59
	8300.75	8708.19	7482.45	2693.79	11332.3	8436.12	5427.99	12282.9	8212.23	4913.79
	4834.95	5082.28	4819.33	10040.4	13740.1	9449.92	6620.09	11283.3	8002.85	4623.4
	5938.99	5029.42	4617.8	9929.03
33	3800.22	2971.13	3386.39	4610.73	10875.5	6229.42	5321.24	11531.7	7474.09	6504.78
	6747.43	5474.59	6452.16	3602.44	11567.1	6954.87	7350.86	12501.9	7540.54	7523.35
	3921.68	2590.42	2750.06	4946.51	10825.4	7147.06	7032.86	13319.8	7507.03	7689.19
	8620.52	5726.65	5725.13	1111.42
34	4537.3	4495.55	5714.23	5420.48	11952.8	7849.62	7659.57	14860.6	8306.48	7431.95
	6075.01	4775.2	7102.11	4277.47	13999.1	8430.3	8961.64	14737.1	7959.86	7755.39
	9595.59	7080.1	9776.46	4153.32
	12624.3	8072.04	9685.01	2565.41
35	7310.49	8075.78	8884.4	1980.85	8539.53	4285.05	3779.67	11869.6	8077.22	8046.93
	6333.87	8358.36	9221.69	683.544	7956.83	4913.44	4841.66
36	4245.42	3617.55	3897.2	1642.04	11133.1	7867.37	6977.09	12592.7	8437.6	8078.08
	6528.38	5898.07	6112.28	1044.95	11272.1	7039.62	6665.32
37	5709.05	4259.1	7206.74	4960.61	3700.52	2553.98	5196.48	10150.5	3950.97	1879.8
	6049.1	4832.86	6642.44	4117.18	14106.4	8640.83	6431.15	7456.39	3629.86	2071.24
	5990.78	4342.3	7948.11	3595.69	9117.15	6411.78	4564.45
	5872.72	5738.99	7820.31	2429.38
	4838.85	3978.49	4647.7	1556.63
38	7149.28	5390.02	8679.91	5123.8	7237.01	5886.81	8516.26	9008.03	5040.81	4718.47
	4130.19	8792.62	9915.91	5798.29	5222.09	3908.23	3997.99	10826.6	6937.81	7304.7
	5656.84	5573.79	7377.44	4533.23	2639.38	1294.19	1473.49	10943.6	6820.33	6259.57
39	3014.43	5446.23	6093.58	7942.68	9890.14	6638.62	8534.12	5142.12	3346.14	2751
	5736.81	6002.53	14339.6	14632.3	9849.81	6736.4	8013.56	9324.38	5754.17	3812.56
	4225.28	5000.27	11244.3	10096.2	4054.73	1536.78	1536.78
40	3068.84	3907.51	5115.05	4718.39	10088.8	6385.43	4812.98	8415.41	3015.36	2497.58
	1904.9	2487.43	2487.43	2267.14	10205.2	6096.91	4689.72	5963.15	3459.27	3444.7
	5342.95	5904.69	12849.1	6090.76				7774.54	3596.28	2658.79
	6844.86	6346.27	10699.5	4722.3
41	7329.92	5511.23	8995.14	6278.74	11727.9	6753.98	6284.69	12170.9	5010.12	4119.29
	7711.96	6020.4	8888.67	5617.41	11682.2	5659.09	5176.04	12485.7	4928.17	4832.16
	8482.34	6456.6	8011.75	3991.33
	5784.3	4528.38	6494.34	3040.8
	5480.14	4527.13	9429.23	9039.02
42	7556.74	8653.7	11581.7	1518.3	6000.41	3270.98	2773.53	7405.19	3093.5	2049.21
	4616.58	4302.36	5057.86	1052.59	6695.61	3607.83	5554.68	7524.87	4836.14	4118.6
	7627.55	10706.3	14736.5	1772.76	9656.41	9091.7	10162.6
	8849.67	11416.9	15298.4	1879.84
43	8492.25	10914	24035.6	15140.3	10948.2	7581.16	11823.6	7110.73	3302.64	2844.6
	10667.4	11126.2	24966.2	20119.7	13040.4	8603.96	11485	15543.1	8286.36	7484.66
	11377.5	9409.42	18993.2	11379.1	9117.2	3859.09	3793.09	11854	7893.99	8030.49
	10382.3	7580.25	10554	3805.05
	9831.53	8425.29	14107.1	6932.36
44	5446.15	3460.35	5821.18	12537	5168.68	2206.35	1569.89	8278.07	3827.63	3302.97
	7373.28	4297.36	5766.43	10063.9	4597.33	2770.41	2353.16	7469.74	4082.5	3422.12
	5009.77	3378.86	4289.15	13450.7
45	5841.74	5525.65	9422.48	3448.33	5308.24	2862.88	2792.36	14408.5	7682.07	7698.55
	7494.73	5696.05	8023.62	6865.13	9171.21	5556.93	6405.5
46	5259.11	5918.77	10463.8	3701.73	5175.44	3283.34	3502.57	9049.22	4044.48	3189.62
	5387.69	4359.31	6334.54	2835.74	6242.21	6285.21	8671.45
					9035.51	7507.49	6599.67
47	9992.6	4983.59	8099.84	10566.2	5812.6	5670.3	6569.6	12077.3	5442.38	3028.71
	9470.56	5936.59	7853.96	11332.7	7548.09	7481.85	6152.08
48	5328.35	3755.91	5790.25	3400.66	4104.98	1762.63	1639.21	8865.83	4696.01	4068.88
	6291.57	5062.68	7448.18	1681.11
49	4842.15	3037.45	4856.85	15017.8	5121.98	2809	2144.29	10288.9	7192.05	6856.6
	4413.08	2853.38	4872.97	15300.9	2086.56	910.386	760.199	9670.31	7178.85	6689.62
	4331.7	3057.81	5707.18	16999	9468.71	6523.46	5387.04
					13132.6	8720.9	6408.01
50	6378.3	7671.1	9136.5	31150.3	6264.28	4223.83	5708.99	9046.8	7374.42	3573.31
	7856.82	7289.2	9158.2	27823.8	5698.89	4362.01	2797.95
	9981.46	10130.1	10262.4	19042.7
51	7033.54	4215.28	7232.98	15696.1	7267.53	4756.02	4681.93	7144.99	4160.58	4092.66
	6939.28	5257.15	7990.04	11477.8	9691.56	7742.94	7832.47
	5948.72	4143	7899.48	16436.1
52	5153.96	6054.6	8278.18	6741.36	8400.91	5943.83	4653.87	10782	7683.76	4600.02
	6386.42	6523.04	9510.55	633.19	5123.41	2665.92	2250.53
53	6084.17	4611.71	11391.2	7642.54	9092.88	5905.27	8754.89	7405.27	4367.71	4038.25
	5780.95	4559.7	15531.7	10770.4	9510	5172.3	5183.05
					7405.27	4367.71	4038.25
54	6604.17	4829.48	9476.36	5533.37	11158.2	6924.16	4987.01	7294.75	4193.13	3357.1
	5205.51	4222.25	8876.04	8731.79	10089.1	6353.14	4836.33	8929.43	4259.21	2761.08
	4788.66	4859.15	9075.08	7380.84	7886.35	4419.77	5227.5	9606.6	4798.53	3174.63
	5037.99	4619.65	7314.08	5938.73
55	8502.94	6962.53	6289.23	13150.5	7575.69	5318.86	3839.46	8782.59	5191.83	5681.95
	9856.68	8214.46	7298.2	10912.4	11096.5	8111.14	7564.01	11515.1	6275	4980.81
	6640.36	5193.19	3940.8	29093.6	17011.7	10361.8	9123.5	17345.4	8618.28	9179.13
	12592.9	9455.78	7655.51	9842.26
56	5971.06	4584.23	5834.3	5832.7	7628.3	5164.04	5177.45	10521.7	6583.58	7049.8
	5792.75	4801.58	5823.72	4641.36	7164.66	4792.45	6798.99	10316.2	7380.99	6836.83
	6841.21	4108.89	6429.91	9467.29	8193.04	5313.63	6694.9	9407.34	6133.15	6203
	6241.06	4421.38	6814.35	10808.8	8813.28	7112.78	7291.7
	4736.22	3289.84	3682.34	6792.95
57	5672.49	4264.97	7892.97	37863.5	6466.78	3469.06	7048.02	8107.66	3851.54	2598.77
	5590.3	2171.71	2967.24	22443.7	11423.1	6355.01	4625.27	7963.21	4163.37	3434.25
	7225.68	5697.6	11356.6	27017.6	11783.6	7633.88	8942.36	8477.14	4296.11	2630.18
	9434.67	7135.61	11233.1	15796.7	12342.3	7828.84	6484.06
58	5503.77	2650.01	4862.56	18028.4	14340.8	8714.98	5684.91	10068	4423.92	4106.89
	5983.14	3133.1	4312.39	9454.17	11012.3	8010.81	6246.33	9885.94	4559.51	4603.43
	3778.43	1504.08	2557.99	5153.88	6445.95	3082.55	1907.35	12686.2	7463.36	4628.89
	8006.15	5833.77	6280.81	11343.3
59	6525.22	4373.31	6088.31	6781.65	9095.12	4765.15	3383.03	11483.3	6685.43	3521.34
	6752.81	2698.14	5567.87	6246.65	11968.7	8312.77	6185.51	9362.62	5205.24	3643.17
	3698.44	1394.69	3199.12	4190.05	6953.27	3185.58	2287.2
	4773.72	2630.3	4032.79	3652.11
60	8480.32	22052.1	22311.3	8949.93	3592.03	2106.39	1670.03	7557.55	3970.92	3639.51
	8628.2	13396.5	21498.5	4381.8	5075.72	2720.9	2634.19	6992.21	3627.82	2805.56
	8551.55	8895.1	14483.4	5307.9	4536.79	2307.83	2170.11	5904.86	2352.89	1775.37
	8030.8	19482.6	20665.2	7019.92
	7718.84	17320.1	17320.1	16528.4
61	5468.22	6204.73	9026.61	7725.13	7725.57	4116.44	5269.52	6698.58	2457.61	1481.7
	6070.25	5495.34	9448.77	26111.2	7758.64	5360.89	7401.93	8859.7	3871.34	3471.21
	7269.11	5460.39	10122.3	12490.5	7974.86	4671.07	4823.44	7214.31	2696.55	2929.08
	6520.82	4660.71	9711.22	22713
62	5152.87	3710.57	4448.6	8961.48	7434.42	4438.19	3545.26	9355.05	5836.26	4218.58
	5512.26	4259.02	4773.05	2768.48	9084.89	5541.84	3872.41	7367.11	5002.97	3252.8
	4330.97	2651.14	3112.74	5435.18	5660.06	4255.32	3400.91	10135.1	6111.1	4653.97
	5167.49	3711.81	5185.1	15289.4	4426.54	2476.52	1445.73	9873.02	6643.99	5540.93
	4461.47	3492.05	4345.93	4426.01	9143.35	7124.97	5605.99
	7240.59	5937.22	6712.04	5662.48
	8791.07	6712.78	8042.57	11184.1
63	395.642	535.764	885.776	992.523	2197.24	1342.38	1237.48	1494.67	890.673	890.673
					874.281	878.987	1505.66
64	1914.92	1435.03	1653.87	1724.37	8530.5	4596.56	5557.57	13770.7	7290.95	5887.59
	5561.11	3076.33	2000.74	4557.13	9578.91	6713.43	6665.08	9514.01	4007.47	1680.44
	5443.31	3138.06	4627	5403.35	9982.99	6644.96	5518.33	10555	5413.56	4235.07
65	9500.79	5600.47	8149.74	28081.6	9548.13	5544.01	7279.41	13562.3	7315.86	6875.38
	6924.97	4628.35	9039	29818.5	10106.8	7330.97	9390.09	14400.8	8000.16	7037.36
	7042.46	4746.21	9319.58	16852.5	10582.5	6866.94	7595.43	13570.6	7300.37	6106.23
	8864	6309.68	9885.04	13366.5	10576.3	7051.55	6304.2
66	4309.6	2585.61	6521.04	19828.7	3926.34	1974.71	2046.52	4454.46	1975.81	1553.36
	5212.98	3135.03	7430.7	10314.8	5162.65	2204.86	2597.06	6444.39	2375.23	1661.75
	5205.42	3303.06	6591.12	9661.57	11164.5	6723.1	6730.5
	5705.82	4336.66	8463.06	7093.9
67	4661.53	3377.48	6996.53	6931.14	5919.57	4712.87	5559.62	10575	5264.46	6089.68
	5950.58	329.112	5717.07	17515	6581.55	3931.08	3927.65	8161.57	5719.62	5654.66
	2472.93	2615.34	6999.66	6729.08	5618.34	7438.86	8189.65	4195.68	3772.49	3416.76
	348.706	404.6	611.217	989.047
68	3661.68	2191.04	5334.44	10898.6	6952.48	4033.7	4777.8	12977.4	7568.6	5819.34
	4586.55	3477.34	6723.09	9757.37	7066.85	3630.65	3993.98	9474.44	4639.31	3198.74
								9199.2	4705.84	4581.67
69	6130.04	3863.38	7475.49	4303.51	7711.78	5236.44	6023.51	6938.31	2766.25	3058.35
	7048.82	3934.79	7853.79	3600.52	7312.5	4165.99	4415.93	9994.78	5513.85	5619.66
	5941.41	5244.99	7082.42	2654.21	7730.22	3623.5	4220.96
					9338.08	3003.11	4056.04
70	4376.69	7346.1	8561.47	13623.5	6009.06	3391.94	2705.28	7575.01	4278.45	3208.5
	2787.25	5707.03	9438.48	12402.3	7705.16	4706.49	3955
71	6742.02	3431.98	7987.95	3321.13	12784.4	7200.06	7234.49	12630.9	5939.27	6728.68
	3844.39	3470.73	5376.34	3835.95	9720.77	5170.24	5814.35
72	7710.1	4444.69	5676.72	15027	9787.76	5258.78	4638.37	9402.45	5064.99	4385.81
	8793.97	3959.99	5838.87	25572.6	7118.36	3696.66	3473.51
73	3993.28	3395.67	5398.13	6518.81	9341.49	5818.14	5452.49	12006.3	6851.48	4461.89
	3892.03	2188.31	5155.02	6034.64	5930.82	3036.9	2687.4
	4506.6	2986.32	5927.92	4779.26
74	4930.68	4714.33	5568.74	4608.2	5125.7	2304.39	1998.27	10143.8	5187.54	4091.44
	6845.42	5502.39	5918.3	8287.63	12275.2	9804.7	8404.77
75	10243.2	4937.2	6194.88	30594.6	8649.98	3941.67	3088.44	12964.7	8035.7	5586.1
	6975.32	3121.11	4914.07	9426.21	6396.35	2677.11	3631.85
76	4718.99	2469.4	4869.62	16209.7	14105.3	6626.31	5071.4	16482.6	7539.45	4688.03
	5035.01	3045.58	4595.55	13421.1	11927.4	6647.9	4456.26
77	7675.48	6156.68	7650.02	15093.1	9471	7594.36	4949.61	11312.4	7322.95	5971.99
	7857.5	6259.77	7544.82	13334.9	11573.7	6164.62	3683.78
78	7122.87	9532.94	10034.1	19993.3	9618.82	4798.22	6256.52	12447	6186.96	6842.6
	7037.97	5500.06	9801.56	24010.6	10025.7	6314.37	5140.27	9629.29	4381.83	4448.44
	7446.97	5794.11	14489.8	24124.7	12567.3	5406.12	4433.71	9501.81	3863.87	3552.93
	6827.87	5521.97	12886.9	15480.5
	5038.31	5235.19	9540.54	20685
